# Supplementary material for: Single-cell landscape identified SERPINB9 as a key player contributing to stemness and metastasis in non-seminomas
Source: Cell Death Dis. 2024 Nov 11;15(11):812. doi: 10.1038/s41419-024-07220-5 (PMC11555415; doi:10.1038/s41419-024-07220-5)
Supplement: Supplementary file 3 — Table S1 [file 41419_2024_7220_MOESM3_ESM.xlsx]

## Sheet: Sheet1
Patient_ID	Estimated number of cells	Fraction reads in cells	Mean reads per cell	Median UMI per cell	Total genes	Median genes per cell
P1	10956	0.5177	42838	7146	34442	2233
P2	3419	0.5017	43498	6150	27352	1624
P3	11379	0.4808	52127	6697	35018	1895
P4	8660	0.5403	61880	10724	37206	2758
