# Supplementary material for: Single-cell landscape identified SERPINB9 as a key player contributing to stemness and metastasis in non-seminomas
Source: Cell Death Dis. 2024 Nov 11;15(11):812. doi: 10.1038/s41419-024-07220-5 (PMC11555415; doi:10.1038/s41419-024-07220-5)
Supplement: Supplementary file 4 — Table S2 [file 41419_2024_7220_MOESM4_ESM.xlsx]

## Sheet: Sheet1
Name	Sequence
RPS29-qpcr-F	AATATGTGCCGCCAGTGTTT
RPS29-qpcr-R	CCCGGATAATCCTCTGAAGG
SERPINB9-qpcr-F	AATGCAAGTGGTACTTTTGCCA
SERPINB9-qpcr-R	AAGCCCGATGAATGTCTTCCT
FOS-qpcr-F	CCGGGGATAGCCTCTCTTACT
FOS-qpcr-R	CCAGGTCCGTGCAGAAGTC
EGR1-qpcr-F	GGTCAGTGGCCTAGTGAGC
EGR1-qpcr-R	GTGCCGCTGAGTAAATGGGA
MYC-qpcr-F	GGCTCCTGGCAAAAGGTCA
MYC-qpcr-R	CTGCGTAGTTGTGCTGATGT
ETV1-qpcr-F	CTGAACCCTGTAACTCCTTTCC
ETV1-qpcr-R	AGACATCTGGCGTTGGTACATA
MMP9-qpcr-F	TGTACCGCTATGGTTACACTCG
MMP9-qpcr-R	GGCAGGGACAGTTGCTTCT
MCL1-qpcr-F	TGCTTCGGAAACTGGACATCA
MCL1-qpcr-R	TAGCCACAAAGGCACCAAAAG
WNT1-qpcr-F	CGATGGTGGGGTATTGTGAAC
WNT1-qpcr-R	CCGGATTTTGGCGTATCAGAC
WNT2-qpcr-F	CCGAGGTCAACTCTTCATGGT
WNT2-qpcr-R	CCTGGCACATTATCGCACAT
WNT3-qpcr-F	CTCGCTGGCTACCCAATTTG
WNT3-qpcr-R	AGGCTGTCATCTATGGTGGTG
WNT3A-qpcr-F	AGCTACCCGATCTGGTGGTC
WNT3A-qpcr-R	CAAACTCGATGTCCTCGCTAC
WNT5B-qpcr-F	GCTTCTGACAGACGCCAACT
WNT5B-qpcr-R	CACCGATGATAAACATCTCGGG
WNT8B-qpcr-F	CCGACACCTTTCGCTCCATC
WNT8B-qpcr-R	CAGCCCTAGCGTTTTGTTCTC
WNT10B-qpcr-F	CATCCAGGCACGAATGCGA
WNT10B-qpcr-R	CGGTTGTGGGTATCAATGAAGA
FZD4-qpcr-F	CCTCGGCTACAACGTGACC
FZD4-qpcr-R	TGCACATTGGCACATAAACAGA
FZD5-qpcr-F	CATGCCCAACCAGTTCAACC
FZD5-qpcr-R	CGGCGAGCATTGGATCTCC
FZD7-qpcr-F	GTGCCAACGGCCTGATGTA
FZD7-qpcr-R	AGGTGAGAACGGTAAAGAGCG
FZD8-qpcr-F	ATCGGCTACAACTACACCTACA
FZD8-qpcr-R	GTACATGCTGCACAGGAAGAA
FZD9-qpcr-F	TGCGAGAACCCCGAGAAGT
FZD9-qpcr-R	GGGACCAGAACACCTCGAC
LGR6-qpcr-F	TGGGGAACCCTCTGCTACAG
LGR6-qpcr-R	CAGGTACTGGAATGCCGATCT
TCF7L1-qpcr-F	TCGTCCCTGGTCAACGAGT
TCF7L1-qpcr-R	ACTTCGGCGAAATAGTCCCG
SERPINB9-sh-F	GATCCGCAGGCTGGTTCTTGTCAATCTCGAGATTGACAAGAACCAGCCTGCTTTTTG
SERPINB9-sh-R	AATTCAAAAAGCAGGCTGGTTCTTGTCAATCTCGAGATTGACAAGAACCAGCCTGCG
SERPINB9-scramble-F	GATCCGAGTTGATGCGTCTGCATCTCTCGAGAGATGCAGACGCATCAACTCTTTTTG
SERPINB9-scramble-R	AATTCAAAAAGAGTTGATGCGTCTGCATCTCTCGAGAGATGCAGACGCATCAACTCG
SERPINB9-sh2-F	GATCCGCCCAGGCACTGTCTTTAAACTCGAGTTTAAAGACAGTGCCTGGGCTTTTTG
SERPINB9-sh2-R	AATTCAAAAAGCCCAGGCACTGTCTTTAAACTCGAGTTTAAAGACAGTGCCTGGGCG
SERPINB9-scramble2-F	GATCCGGCTTTATCGACAACAGTCCCTCGAGGGACTGTTGTCGATAAAGCCTTTTTG
SERPINB9-scramble2-R	AATTCAAAAAGGCTTTATCGACAACAGTCCCTCGAGGGACTGTTGTCGATAAAGCCG
SERPINB9-sh3-F	GATCCGCAGGCTCTTTGGAGAGAAACTCGAGTTTCTCTCCAAAGAGCCTGCTTTTTG
SERPINB9-sh3-R	AATTCAAAAAGCAGGCTCTTTGGAGAGAAACTCGAGTTTCTCTCCAAAGAGCCTGCG
SERPINB9-scramble3-F	GATCCGCGTAAAGTACAGAGGTTCGCTCGAGCGAACCTCTGTACTTTACGCTTTTTG
SERPINB9-scramble3-R	AATTCAAAAAGCGTAAAGTACAGAGGTTCGCTCGAGCGAACCTCTGTACTTTACGCG
