# Supplementary material for: Single-cell landscape identified SERPINB9 as a key player contributing to stemness and metastasis in non-seminomas
Source: Cell Death Dis. 2024 Nov 11;15(11):812. doi: 10.1038/s41419-024-07220-5 (PMC11555415; doi:10.1038/s41419-024-07220-5)
Supplement: Supplementary file 5 — Table S3 [file 41419_2024_7220_MOESM5_ESM.xlsx]

## Sheet: Sheet1
Target	Name	Company	Cat. No.
SERPINB9	SERPINB9 Monoclonal antibody	Proteintech	67950-1-Ig
OCT4/POU5F1	OCT4/POU5F1 Polyclonal antibody	Proteintech	11263-1-AP
AFP	AFP Polyclonal antibody	Proteintech	14550-1-AP
ACTA2	smooth muscle actin specific Monoclonal antibody	Proteintech	67735-1-Ig
CD57	CD57 Polyclonal antibody	Proteintech	19401-1-AP
CD20	CD20 Monoclonal antibody	Proteintech	60271-1-Ig
CD3	CD3 Polyclonal antibody	Proteintech	17617-1-AP
CD21	CD21 Polyclonal antibody	Proteintech	24374-1-AP
p-ERK1/2	Phospho-ERK1/2 (Thr202/Tyr204) Polyclonal antibody	Proteintech	28733-1-AP
beta-Catenin	Beta Catenin Polyclonal antibody	Proteintech	51067-2-AP
